# Supplementary material for: Endoplasmic Reticulum-Targeting Two-Photon Fluorescent Probe for CYP1A Activity and Its Imaging Application in Endoplasmic Reticulum Stress
Source: Molecules. 2023 Apr 14;28(8):3472. doi: 10.3390/molecules28083472 (PMC10143423; doi:10.3390/molecules28083472)
Supplement: Supplementary file 1 [file molecules-28-03472-s001.zip]

Archive with 1 entries (1 files):
- molecules-2237976-supplementary.pdf
